# Supplementary material for: Psychometric Properties and Cultural Adaptation of the Polish Version of the Healthy Lifestyle and Personal Control Questionnaire (HLPCQ)
Source: Int J Environ Res Public Health. 2021 Aug 31;18(17):9190. doi: 10.3390/ijerph18179190 (PMC8431541; doi:10.3390/ijerph18179190)
Supplement: Supplementary file 1 [file ijerph-18-09190-s001.zip]

Archive with 1 entries (1 files):
- ijerph-1341685-SI.pdf
